# Supplementary material for: Lifetime Evaluation of Left Ventricular Structure and Function in Male C57BL/6J Mice after Gamma and Space-Type Radiation Exposure
Source: Int J Mol Sci. 2023 Mar 13;24(6):5451. doi: 10.3390/ijms24065451 (PMC10049327; doi:10.3390/ijms24065451)
Supplement: Supplementary file 1 [file ijms-24-05451-s001.zip]

Archive with 1 entries (1 files):
- ijms-2197865-supplementary.pdf
